# Supplementary material for: Effects of Heat Shock Protein 70 Gene Polymorphism on Heat Resistance in Beef and Dairy Calves Based on Proliferation and Heat Shock Protein 70 Gene Expression in Peripheral Blood Mononuclear Cells and Hair Follicles
Source: Animals (Basel). 2025 Feb 7;15(4):475. doi: 10.3390/ani15040475 (PMC11851488; doi:10.3390/ani15040475)
Supplement: Supplementary file 1 [file animals-15-00475-s001.zip]

Archive with 1 entries (1 files):
- animals-3434647-supplementary.xlsx
