# Supplementary material for: Effects of Heat Shock Protein 70 Gene Polymorphism on Heat Resistance in Beef and Dairy Calves Based on Proliferation and Heat Shock Protein 70 Gene Expression in Peripheral Blood Mononuclear Cells and Hair Follicles
Source: Animals (Basel). 2025 Feb 7;15(4):475. doi: 10.3390/ani15040475 (PMC11851488; doi:10.3390/ani15040475)
Supplement: Supplementary file 1 [file animals-15-00475-s001.zip › animals-3434647-supplementary.xlsx]

## Sheet: PBMC
			Ave Ct(Ref Gene)				Ave Ct(HSP70)	Average Ct					HSP70
Times	Sample ID	Treatment	GAPDH	RPS15A	B2M	Ref(AVE)	HSP70	GAPDH	RPS15A	B2M	Ref	HSP70	2^(-dCt; (=T-R))	2^(-ddCt; (=S-C))	Average	SD
-3	1	H-CC	32.42	25.42	30.92	29.4268	34.19	32.184	25.066	30.918	29.2172	34.188	0.0368236	1.15039	1	0.0992223
	2		31.92	24.92	31.14	29.1503	34.2						0.030192	0.94321
	3		32.38	25.12	30.57	29.1875	34.24						0.0301338	0.941393
	4		31.99	24.88	30.72	29.0243	34.12						0.0292446	0.913613
	5		32.21	24.99	31.24	29.297	34.19						0.0336551	1.0514
	6	H-C-	31.92	24.92	29.82	28.7325	33.57	31.412	25.004	29.68	28.5658	33.548	0.0349749	1.09263	1.02658	0.335721
	7		30.98	24.58	29.72	28.2859	33.62						0.0247907	0.774473
	8		31.52	24.99	29.62	28.5745	33.92						0.0245954	0.768372
	9		31.42	25.12	29.71	28.6226	33.71						0.0294136	0.918893
	10		31.22	25.41	29.53	28.6132	32.92						0.0505284	1.57853
	1	D-CC	31.92	24.32	30.92	28.8462	33.71	31.398	24.398	30.96	28.7304	33.704	0.034344	1.07292	1.00002	0.114212
	2		30.98	23.92	30.99	28.4242	33.28						0.0345346	1.07888
	3		31.52	24.59	31.12	28.8931	33.85						0.0321986	1.0059
	4		30.99	24.34	30.92	28.5711	33.48						0.0332873	1.03991
	5		31.58	24.82	30.85	28.9172	34.2						0.0256875	0.802487
	6	D-C-	30.92	23.99	28.18	27.5467	32.88	30.984	24.122	28.77	27.8068	32.71	0.0248044	0.774901	1.07417	0.29003
	7		30.85	24.14	28.79	27.7808	32.52						0.0374419	1.1697
	8		30.74	24.42	28.55	27.777	32.99						0.0269605	0.842258
	9		31.22	24.19	29.12	28.0169	32.87						0.0345996	1.0809
	10		31.19	23.87	29.21	27.9126	32.29						0.0481129	1.50307
0	1	H-CC	32.52	25.72	29.92	29.2501	32.24	32.31	25.192	30.18	29.0665	32.434	0.12588	3.93255	3.15246	0.964557
	2		32.21	25.73	29.52	29.0301	31.92						0.134916	4.21482
	3		32.42	24.99	30.12	29.0053	32.27						0.10405	3.25056
	4		32.21	25.19	30.42	29.1156	32.82						0.0767132	2.39655
	5		32.19	24.33	30.92	28.9313	32.92						0.0629902	1.96784
	6	H-C-	32.85	24.92	29.88	29.0283	32.14	32.334	24.634	29.676	28.6978	32.396	0.115686	3.61407	2.5088	0.806151
	7		32.42	24.82	28.89	28.54	32.82						0.0514748	1.60809
	8		32.22	24.92	30.12	28.9185	32.29						0.0966242	3.01858
	9		32.19	24.32	29.72	28.5481	32.52						0.0637309	1.99098
	10		31.99	24.19	29.77	28.454	32.21						0.0740158	2.31228
	1	D-CC	32.12	24.92	28.82	28.4668	31.62	31.916	24.97	29.486	28.6406	31.574	0.112409	3.51172	4.15474	0.859758
	2		31.92	25.12	29.21	28.6113	31.42						0.142727	4.45885
	3		31.82	25.19	28.89	28.5031	31.67						0.111344	3.47842
	4		31.8	24.71	29.99	28.6699	31.17						0.176759	5.52201
	5		31.92	24.91	30.52	28.9517	31.99						0.121723	3.80268
	6	D-C-	32.24	24.15	30.12	28.6235	30.92	32.016	24.246	30.012	28.5602	31.218	0.203553	6.35908	5.01065	0.879575
	7		31.92	24.55	29.92	28.6215	31.27						0.159483	4.98231
	8		31.82	24.42	29.89	28.5315	31.17						0.16059	5.0169
	9		31.89	23.99	29.97	28.4091	31.41						0.12492	3.90256
	10		32.21	24.12	30.16	28.6154	31.32						0.153403	4.79237
1	1	H-CC	31.95	24.92	28.82	28.4165	32.24	32.03	24.832	29.064	28.4857	32.232	0.0706349	2.20666	2.47551	1.06899
	2		31.88	24.99	28.71	28.3861	31.24						0.138323	4.32127
	3		32.12	24.71	29.72	28.6791	32.92						0.052889	1.65227
	4		31.98	25.12	29.15	28.6096	32.34						0.0753436	2.35376
	5		32.22	24.42	28.92	28.3372	32.42						0.0590128	1.84358
	6	H-C-	31.99	24.39	28.89	28.2482	33.15	32.11	24.468	29.464	28.4982	33.106	0.0334518	1.04505	1.32	0.363029
	7		31.89	24.92	29.12	28.4969	33.12						0.0405803	1.26775
	8		32.22	23.99	30.12	28.5542	32.92						0.048503	1.51525
	9		32.15	24.12	29.42	28.3618	33.42						0.0300142	0.937657
	10		32.3	24.92	29.77	28.8299	32.92						0.0587161	1.83432
	1	D-CC	32.34	23.92	29.91	28.4953	32.42	32.12	24.484	29.508	28.5215	32.322	0.0658467	2.05708	2.25039	0.219478
	2		32.19	24.82	28.99	28.5052	32.24						0.0751112	2.3465
	3		31.98	24.99	29.42	28.6481	32.24						0.0829335	2.59088
	4		31.85	24.38	29.51	28.4034	32.29						0.0676123	2.11224
	5		32.24	24.31	29.71	28.5558	32.42						0.0686685	2.14523
	6	D-C-	32.92	23.99	30.11	28.7563	31.92	32.718	24.272	30.218	28.8433	32.0744	0.111595	3.48626	3.40029	0.771362
	7		32.48	24.12	30.42	28.7774	32.242						0.090581	2.82979
	8		32.49	24.48	29.88	28.7506	32.44						0.0775151	2.4216
	9		32.72	24.42	30.42	28.9672	31.92						0.129154	4.03484
	10		32.98	24.35	30.26	28.965	31.85						0.135368	4.22894
3	1	H-CC	32.62	24.92	27.71	28.2416	32.82	32.33	24.528	27.716	28.0105	32.422	0.041857	1.30763	1.49488	0.340841
	2		32.15	24.84	27.62	28.0448	32.71						0.0394121	1.23125
	3		32.42	24.12	28.12	28.0157	31.92						0.0667877	2.08647
	4		32.24	24.32	27.42	27.8062	32.25						0.0459505	1.43551
	5		32.22	24.44	27.71	27.9439	32.41						0.0452464	1.41352
	6	H-C-	32.42	24.48	28.81	28.3828	33.14	32.644	24.298	28.81	28.3742	33.164	0.0369788	1.15523	1.24946	0.690086
	7		32.92	24.82	27.79	28.3172	33.12						0.0358268	1.11924
	8		32.82	24.21	28.81	28.3939	33.92						0.0217014	0.677961
	9		32.14	24.19	29.12	28.2894	33.47						0.0275738	0.861417
	10		32.92	23.79	29.52	28.4877	32.17						0.0778946	2.43346
	1	D-CC	31.92	23.82	29.912	28.3324	33.12	32.124	24.058	29.7564	28.4366	32.684	0.0362067	1.13111	1.68791	0.411591
	2		32.42	23.71	29.71	28.3715	32.82						0.0458005	1.43083
	3		32.41	24.12	29.55	28.4799	32.42						0.0651481	2.03525
	4		31.88	24.42	29.9	28.5526	32.44						0.0675716	2.11096
	5		31.99	24.22	29.71	28.4466	32.62						0.0554218	1.7314
	6	D-C-	31.92	24.21	28.89	28.158	32.12	31.74	24.416	29.244	28.2984	32.282	0.0641679	2.00463	1.98674	0.241592
	7		31.82	24.52	28.92	28.2579	32.17						0.0664257	2.07517
	8		31.82	24.71	29.52	28.5253	32.28						0.0740821	2.31436
	9		31.52	24.32	29.77	28.3646	32.42						0.0601442	1.87893
	10		31.62	24.32	29.12	28.1864	32.42						0.0531553	1.66059
6	1	H-CC	32.52	25.12	26.71	27.9435	33.42	32.41	24.778	27.568	28.077	33.126	0.0224605	0.701676	0.957132	0.174345
	2		32.42	24.92	27.21	28.0132	33.12						0.0290208	0.906622
	3		32.42	24.58	28.12	28.1927	32.92						0.0377522	1.17939
	4		32.28	24.88	28.08	28.2527	33.25						0.0313091	0.978108
	5		32.41	24.39	27.72	27.983	32.92						0.0326455	1.01986
	6	H-C-	32.17	24.23	27.78	27.8727	33.71	31.862	24.166	28.13	27.8742	33.008	0.0174902	0.546401	0.97052	0.487456
	7		31.92	24.32	27.92	27.8814	33.42						0.0215131	0.672079
	8		31.88	23.95	28.12	27.7937	32.92						0.0286306	0.894431
	9		31.52	24.12	28.71	27.9468	32.99						0.0303283	0.947469
	10		31.82	24.21	28.12	27.8764	32						0.0573686	1.79222
	1	D-CC	32.12	23.92	27.62	27.6856	32.92	32.062	23.764	28.256	27.8179	32.88	0.0265631	0.829844	0.946948	0.177321
	2		31.99	23.85	28.42	27.8853	33.12						0.0265585	0.829698
	3		31.82	23.42	28.71	27.7613	32.92						0.0279951	0.874579
	4		32.15	23.71	28.12	27.7785	32.82						0.0303645	0.948601
	5		32.23	23.92	28.41	27.9789	32.62						0.040077	1.25202
	6	D-C-	32.19	23.79	29.92	28.4027	33.15	32.382	23.724	29.924	28.4332	33	0.0372313	1.16312	1.3241	0.143478
	7		32.12	23.42	28.99	27.9385	32.55						0.0409081	1.27799
	8		32.42	23.47	30.15	28.4144	33.01						0.0413593	1.29208
	9		32.19	23.82	30.41	28.5689	33.12						0.0426553	1.33257
	10		32.99	24.12	30.15	28.8414	33.17						0.0497677	1.55476
12	1	H-CC	31.92	25.42	28.19	28.3865	33.49	31.852	25.152	28.8	28.4676	33.59	0.0290857	0.90865	0.964958	0.463065
	2		31.82	25.11	28.52	28.3508	33.82						0.0225741	0.705223
	3		32.12	25.49	29.12	28.7814	32.92						0.0567759	1.7737
	4		31.88	24.92	29.18	28.5135	33.81						0.0254446	0.794899
	5		31.52	24.82	28.99	28.306	33.91						0.0205604	0.642317
	6	H-C-	32.21	24.32	30.18	28.7006	33.71	31.904	23.808	30.008	28.3519	33.546	0.0310473	0.969932	0.884661	0.231525
	7		31.82	23.71	30.11	28.3214	33.17						0.0347068	1.08426
	8		32.12	23.42	30.52	28.4216	33.52						0.0291902	0.911915
	9		31.19	23.47	29.71	27.9132	33.92						0.015552	0.485852
	10		32.18	24.12	29.52	28.4027	33.41						0.0310927	0.971348
	1	D-CC	30.92	23.19	29.17	27.5524	32.82	30.312	23.32	29.162	27.416	32.77	0.0259588	0.810962	0.776127	0.158613
	2		30.52	22.99	28.81	27.241	32.71						0.0225763	0.705292
	3		29.18	23.12	29.91	27.2247	32.62						0.0237604	0.742286
	4		30.42	23.18	28.8	27.2828	32.99						0.0191404	0.597954
	5		30.52	24.12	29.12	27.7791	32.71						0.0327826	1.02414
	6	D-C-	29.92	24.12	28.82	27.5007	33.12	30.438	24.088	29.044	27.7162	32.514	0.0203438	0.635549	1.19608	0.435831
	7		30.12	24.19	29.12	27.6839	32.92						0.0265326	0.828889
	8		30.42	24.52	28.88	27.8244	32.17						0.0491859	1.53659
	9		30.82	23.91	28.79	27.6833	32.18						0.0442956	1.38381
	10		30.91	23.7	29.61	27.8887	32.18						0.0510736	1.59556

## Sheet: Hair follicle
			Ave Ct(Ref Gene)		Ave Ct(HSP70)	Average Ct			HSP70
Times	Sample ID	Treatment	GAPDH	Ref	HSP70	GAPDH	Ref	HSP70	2^(-dCt; (=T-R))	2^(-ddCt; (=S-C))	Average	SD
2021-03-08	1	H-CC	29.82	29.82	33.15	29.236	29.236	32.936	0.0994421	1.2164	1	0.372177
	2		28.9	28.9	33.25				0.0490365	0.599828
	3		29.12	29.12	32.19				0.11908	1.45662
	4		29.42	29.42	32.91				0.0890031	1.08871
	5		28.92	28.92	33.18				0.052193	0.638439
	6	H-C-	28.92	28.92	32.92	28.948	28.948	32.842	0.0625	0.764518	0.863639	0.303691
	7		29.1	29.1	32.29				0.109576	1.34036
	8		28.71	28.71	32.47				0.073812	0.90289
	9		29.12	29.12	33.71				0.0415214	0.507902
	10		28.89	28.89	32.82				0.0656073	0.802527
	1	D-CC	29.12	29.12	32.15	29.11	29.11	32.566	0.122428	1.49757	1.12798	0.207754
	2		28.7	28.7	32.22				0.0871715	1.06631
	3		28.97	28.97	32.52				0.0853775	1.04436
	4		29.22	29.22	32.82				0.0824692	1.00879
	5		29.54	29.54	33.12				0.0836205	1.02287
	6	D-C-	29.82	29.82	33.12	29.052	29.052	33.026	0.101532	1.24196	0.81695	0.282402
	7		28.42	28.42	33.09				0.0392817	0.480504
	8		29.12	29.12	32.99				0.0683934	0.836607
	9		28.99	28.99	32.82				0.0703162	0.860127
	10		28.91	28.91	33.11				0.0544094	0.665551
2021-03-29	1	H-CC	28.92	28.92	32.12	28.626	28.626	32.232	0.108819	1.3311	1.02731	0.238925
	2		27.82	27.82	31.89				0.0595399	0.728309
	3		28.55	28.55	31.92				0.0967228	1.18314
	4		28.72	28.72	32.52				0.0717936	0.8782
	5		29.12	29.12	32.71				0.0830429	1.0158
	6	H-C-	29.12	29.12	33.41	29.038	29.038	32.592	0.0511189	0.625301	1.13859	0.4873
	7		28.88	28.88	33.25				0.0483614	0.59157
	8		29.11	29.11	32.19				0.118257	1.44656
	9		29.17	29.17	32.12				0.129408	1.58296
	10		28.91	28.91	31.99				0.118257	1.44656
	1	D-CC	28.91	28.91	33.25	29.134	29.134	32.636	0.0493776	0.604001	1.16848	0.497157
	2		29.24	29.24	32.42				0.110338	1.34968
	3		29.11	29.11	33.12				0.0620683	0.759237
	4		29.52	29.52	32.25				0.150726	1.84372
	5		28.89	28.89	32.14				0.105112	1.28576
	6	D-C-	28.52	28.52	31.9	28.642	28.642	32.276	0.0960547	1.17497	1.05773	0.470188
	7		28.77	28.77	31.52				0.148651	1.81834
	8		28.32	28.32	32.58				0.052193	0.638439
	9		28.48	28.48	32.24				0.073812	0.90289
	10		29.12	29.12	33.14				0.0616395	0.753992
2021-04-19	1	H-CC	29.44	29.44	33.12	29.134	29.134	32.952	0.0780207	0.954371	0.895344	0.254432
	2		29.31	29.31	32.58				0.103665	1.26806
	3		28.89	28.89	33.14				0.052556	0.64288
	4		29.12	29.12	32.82				0.0769465	0.941232
	5		28.91	28.91	33.1				0.0547879	0.670181
	6	H-C-	28.12	28.12	33.15	28.826	28.826	32.566	0.0306069	0.374392	1.03677	0.497467
	7		29.12	29.12	32.15				0.122428	1.49757
	8		28.89	28.89	31.99				0.116629	1.42664
	9		29.11	29.11	32.42				0.10083	1.23338
	10		28.89	28.89	33.12				0.0532897	0.651854
	1	D-CC	29.92	29.92	32.92	29.474	29.474	32.888	0.125	1.52904	1.17552	0.280845
	2		29.82	29.82	33.47				0.07966	0.974424
	3		28.99	28.99	32.21				0.107321	1.31278
	4		29.52	29.52	33.42				0.0669858	0.81939
	5		29.12	29.12	32.42				0.101532	1.24196
	6	D-C-	29.52	29.52	32.52	29.296	29.296	32.692	0.125	1.52904	1.25147	0.492751
	7		29.22	29.22	33.12				0.0669858	0.81939
	8		29.42	29.42	32.22				0.143587	1.7564
	9		29.41	29.41	32.42				0.124137	1.51847
	10		28.91	28.91	33.18				0.0518325	0.634029
2021-05-10	1	H-CC	29.12	29.12	31.52	28.894	28.894	32.41	0.189465	2.31758	1.23188	0.717719
	2		28.99	28.99	32.24				0.105112	1.28576
	3		28.72	28.72	33.12				0.0473661	0.579396
	4		28.52	28.52	32.92				0.0473661	0.579396
	5		29.12	29.12	32.25				0.114229	1.39728
	6	H-C-	29.92	29.92	33.17	29.474	29.474	33.19	0.105112	1.28576	1.02472	0.461462
	7		28.99	28.99	33.85				0.0344345	0.421213
	8		29.82	29.82	33.52				0.0769465	0.941232
	9		29.12	29.12	32.99				0.0683934	0.836607
	10		29.52	29.52	32.42				0.133972	1.63878
	1	D-CC	29.32	29.32	33.12	29.604	29.604	32.684	0.0717936	0.8782	1.50065	0.42088
	2		30.12	30.12	32.82				0.153893	1.88246
	3		29.72	29.72	32.42				0.153893	1.88246
	4		29.44	29.44	32.44				0.125	1.52904
	5		29.42	29.42	32.62				0.108819	1.3311
	6	D-C-	28.92	28.92	31.92	29.034	29.034	32.124	0.125	1.52904	1.61588	0.849105
	7		29.12	29.12	32.52				0.0947323	1.15879
	8		28.88	28.88	33.12				0.0529216	0.647352
	9		29.11	29.11	31.85				0.149685	1.83099
	10		29.14	29.14	31.21				0.238159	2.91323
2021-05-31	1	H-CC	28.18	28.18	31.21	28.432	28.432	31.362	0.122428	1.49757	1.6198	0.252571
	2		27.92	27.92	30.99				0.11908	1.45662
	3		28.52	28.52	31.12				0.164938	2.01757
	4		29.42	29.42	32.25				0.140632	1.72025
	5		28.12	28.12	31.24				0.115023	1.407
	6	H-C-	29.12	29.12	31.18	28.75	28.75	32.35	0.239816	2.9335	1.26202	1.01487
	7		28.17	28.17	32.42				0.052556	0.64288
	8		29.12	29.12	33.41				0.0511189	0.625301
	9		28.42	28.42	32.82				0.0473661	0.579396
	10		28.92	28.92	31.92				0.125	1.52904
	1	D-CC	29.12	29.12	31.82	29.034	29.034	31.38	0.153893	1.88246	2.49824	0.813657
	2		28.92	28.92	31.52				0.164938	2.01757
	3		28.77	28.77	30.92				0.225313	2.75609
	4		29.14	29.14	30.82				0.312083	3.81748
	5		29.22	29.22	31.82				0.164938	2.01757
	6	D-C-	28.91	28.91	30.28	29.048	29.048	31.428	0.386891	4.73256	2.57855	1.32959
	7		29.1	29.1	31.92				0.14161	1.73222
	8		29.22	29.22	32.2				0.126745	1.55038
	9		29.12	29.12	31.82				0.153893	1.88246
	10		28.89	28.89	30.92				0.244855	2.99514
2021-06-21	1	H-CC	29.62	29.62	32.17	29.25	29.25	32.344	0.170755	2.08872	1.47363	0.396624
	2		28.91	28.91	32.52				0.0818996	1.00182
	3		29.31	29.31	32.52				0.108067	1.32191
	4		29.42	29.42	32.52				0.116629	1.42664
	5		28.99	28.99	31.99				0.125	1.52904
	6	H-C-	29.12	29.12	31.12	29	29	31.842	0.25	3.05807	1.84032	0.806317
	7		28.91	28.91	32.52				0.0818996	1.00182
	8		29.17	29.17	31.99				0.14161	1.73222
	9		28.88	28.88	32.14				0.104386	1.27688
	10		28.92	28.92	31.44				0.174343	2.13261
	1	D-CC	29.62	29.62	31.25	29.308	29.308	31.4924	0.323088	3.95211	2.89232	1.12699
	2		29.12	29.12	32.14				0.123279	1.50798
	3		29.28	29.28	31.14				0.275476	3.3697
	4		29.41	29.41	31.11				0.307786	3.76493
	5		29.11	29.11	31.822				0.152618	1.86687
	6	D-C-	28.89	28.89	31.15	28.776	28.776	30.798	0.208772	2.55376	3.13214	0.99583
	7		28.34	28.34	30.92				0.167241	2.04574
	8		28.62	28.62	30.42				0.287175	3.5128
	9		28.91	28.91	30.98				0.238159	2.91323
	10		29.12	29.12	30.52				0.378929	4.63517
